# Supplementary material for: Transcatheter Aortic Valve Replacement Prognostication with Augmented Mean Arterial Pressure
Source: J Cardiovasc Dev Dis. 2023 Apr 26;10(5):192. doi: 10.3390/jcdd10050192 (PMC10218897; doi:10.3390/jcdd10050192)
Supplement: Supplementary file 1 [file jcdd-10-00192-s001.zip]

Archive with 1 entries (1 files):
- jcdd-2341826-supplementary.pdf
